# Supplementary material for: School-Based Nutrition Programs in the Eastern Mediterranean Region: A Systematic Review
Source: Int J Environ Res Public Health. 2023 Nov 10;20(22):7047. doi: 10.3390/ijerph20227047 (PMC10671197; doi:10.3390/ijerph20227047)
Supplement: Supplementary file 1 [file ijerph-20-07047-s001.zip]

Archive with 11 entries (11 files):
- File S1.pdf
- Supplementary file Prisma checklist.pdf
- Table S1.pdf
- Table S2.pdf
- Table S3.pdf
- Table S4.pdf
- Table S5.pdf
- Table S6.pdf
- Table S7.pdf
- Table S8.pdf
- Table S9.pdf
